# Supplementary material for: Association between CYP17A1 rs743572 polymorphism and cancer risk: A meta-analysis
Source: PLoS One. 2025 Jun 25;20(6):e0326843. doi: 10.1371/journal.pone.0326843 (PMC12193074; doi:10.1371/journal.pone.0326843)
Supplement: S1 File — (ZIP) [file pone.0326843.s002.zip]

Archive with 3 entries (2 files):
- Supplementary information-Data/Analyze software data.dta
- Supplementary information-Data/Original data.xlsx
- Supplementary information-Data/
