# Supplementary material for: Association between CYP17A1 rs743572 polymorphism and cancer risk: A meta-analysis
Source: PLoS One. 2025 Jun 25;20(6):e0326843. doi: 10.1371/journal.pone.0326843 (PMC12193074; doi:10.1371/journal.pone.0326843)
Supplement: S1 File — (ZIP) [file pone.0326843.s002.zip › Supplementary information-Data/Original data.xlsx]

## Sheet: Sheet1
						var7	var8	var9	var10	var11			var12	var13	var14	var15	var16	var17	var18			var19	var20
						Cases			TT+TC	TC+CC			T	C	Controls			TT+TC	TC+CC			T	C
First Author	Year	Ethnicity	Cancer type	Control source	Genotyping method	CC	TC	TT	Dominant model (TT+TC vs. CC)	Recessive model (TT vs. TC+CC)	Homozygote model (TT vs. CC)	Heterozygote model (TC vs. CC)	Allele model (T vs. C)		CC	TC	TT	Dominant model (TT+TC vs. CC)	Recessive model (TT vs. TC+CC)	Homozygote model (TT vs. CC)	Heterozygote model (TC vs. CC)	Allele model (T vs. C)		HWE	Score
Martin-Way	2022	Caucasian	Bladder cancer	HB	TaqMan	58	43	6	49	101			55	159	78	21	0	21	99			21	177	0.589	10	High quality (> 9)
Bethke	2007	Caucasian	Colorectal cancer	PB	Illumina	995	1192	374	1566	2187			1940	3182	1045	1234	416	1650	2279			2066	3324	0.102	12	High quality (> 9)
Chattopadhyay	2014	Asian	Breast cancer	PB	PCR-RFLP	230	116	14	130	346			144	576	260	93	7	100	353			107	613	0.692	10	High quality (> 9)
Duell	2010	Caucasian	Pancreatic cancer	PB	MassARRAY	101	113	32	145	214			177	315	287	372	141	513	659			654	946	0.051	7	Low quality (≤ 9)
Farzaneh	2016	Asian	Breast cancer	HB	PCR-RFLP	32	70	22	92	102			114	134	27	56	17	73	83			90	110	0.189	6	Low quality (≤ 9)
Ghisari	2014	Caucasian	Breast cancer	HB	TaqMan	24	57	32	89	81			121	105	12	12	6	18	24			24	36	0.882	7	Low quality (≤ 9)
Ghisari	2017	Caucasian	Breast cancer	HB	TaqMan	52	65	23	88	117			111	169	71	88	33	121	159			154	230	0.524	10	High quality (> 9)
He	2022	Asian	Breast cancer	HB	MassARRAY	119	131	52	183	250			235	369	183	89	30	119	272			149	455	0.128	9	Low quality (≤ 9)
Hussain	2016	Asian	Pancreatic cancer	HB	PCR-RFLP	72	122	61	183	194			244	266	119	154	47	201	273			248	392	0.805	7	Low quality (≤ 9)
Iwasaki-1	2010	Asian	Breast cancer	HB	TaqMan	111	189	88	277	300			365	411	122	182	84	266	304			350	426	0.299	10	High quality (> 9)
Iwasaki-2	2010	Caucasian	Breast cancer	HB	TaqMan	17	48	13	61	65			74	82	23	33	23	56	56			79	79	0.144	10	High quality (> 9)
Iwasaki-3	2010	Caucasian	Breast cancer	HB	TaqMan	135	185	59	244	320			303	455	130	200	49	249	330			298	460	0.139	11	High quality (> 9)
Karakus	2015	Caucasian	Breast cancer	HB	PCR-RFLP	102	79	18	97	181			115	283	104	78	15	93	182			108	286	0.943	8	Low quality (≤ 9)
Martinez-Gonzalez	2020	Caucasian	Prostate cancer	HB	TaqMan	89	67	5	72	156			77	245	95	61	6	67	156			73	251	0.317	7	Low quality (≤ 9)
Olson	2008	Caucasian	Endometrial cancer	PB	PCR-RFLP	122	207	71	278	329			349	451	148	210	59	269	358			328	506	0.297	9	Low quality (≤ 9)
MARIE-GENICA Consortium	2010	Caucasian	Breast cancer	PB	MassARRAY	1043	1573	529	2102	2616			2631	3659	1834	2712	941	3653	4546			4594	6380	0.254	12	High quality (> 9)
Reding	2012	Caucasian	Breast cancer	PB	PCR-RFLP	241	356	50	406	597			456	838	234	315	100	415	549			515	783	0.722	13	High quality (> 9)
Risio	2011	Caucasian	Prostate cancer	PB	SNPlex assay	142	62	28	90	204			118	346	45	20	4	24	65			28	110	0.388	11	High quality (> 9)
Rizzolo	2019	Caucasian	Breast cancer	HB	TaqMan	190	301	106	407	491			513	681	347	489	186	675	836			861	1183	0.55	11	High quality (> 9)
Robles-Fernandez	2017	Caucasian	Prostate cancer	HB	TaqMan	67	66	23	89	133			112	200	53	82	20	102	135			122	188	0.178	9	Low quality (≤ 9)
Rudolph	2011	Caucasian	Colorectal cancer	HB	PCR-RFLP	213	355	115	470	568			585	781	252	326	103	429	578			532	830	0.885	11	High quality (> 9)
Sakoda	2008	Caucasian	Breast cancer	PB	PCR-RFLP	216	297	102	399	513			501	729	298	441	138	579	739			717	1037	0.232	7	Low quality (≤ 9)
Skibola	2005	Caucasian	Non-Hodgkin lymphoma	PB	SNPlex assay	237	274	93	367	511			460	748	308	366	83	449	674			532	982	0.095	14	High quality (> 9)
Song	2016	Asian	Prostate cancer	HB	PCR-RFLP	38	76	62	138	114			200	152	43	71	54	125	114			179	157	0.05	10	High quality (> 9)
Tang	2018	Caucasian	Prostate cancer	HB	SNPlex assay	219	323	73	396	542			469	761	189	259	70	329	448			399	637	0.205	7	Low quality (≤ 9)
TÜZÜNER	2010	Caucasian	Breast cancer	HB	PCR-RFLP	18	27	10	37	45			47	63	38	44	9	53	82			62	120	0.466	9	Low quality (≤ 9)
Mattia	2017	Caucasian	Hepatocellular cancer	HB	TaqMan	39	88	40	128	127			168	166	72	84	33	117	156			150	228	0.486	10	High quality (> 9)
Zhang	2013	Asian	Non-small cell lung cancer	HB	MassARRAY	59	108	37	145	167			182	226	72	91	37	128	163			165	235	0.309	11	High quality (> 9)
Wu	2020	Asian	Prostate cancer	HB	TaqMan	14	33	11	44	47			55	61	25	27	6	33	52			39	77	0.744	7	Low quality (≤ 9)
